# Supplementary material for: The Role of CTGF in Liver Fibrosis Induced in 3D Human Liver Spheroids
Source: Cells. 2023 Jan 13;12(2):302. doi: 10.3390/cells12020302 (PMC9857203; doi:10.3390/cells12020302)
Supplement: Supplementary file 1 [file cells-12-00302-s001.zip]

Archive with 1 entries (1 files):
- cells-2134695-supplementary.pdf
